# Supplementary material for: Transcription Factor GmERF105 Negatively Regulates Salt Stress Tolerance in Arabidopsis thaliana
Source: Plants (Basel). 2023 Aug 21;12(16):3007. doi: 10.3390/plants12163007 (PMC10459988; doi:10.3390/plants12163007)
Supplement: Supplementary file 1 [file plants-12-03007-s001.zip › Supplementary Tables.xlsx]

## Sheet: Sheet1
Table S1 List of the primers in present study
Primer name	Purpose	Primer sequence 5’ to 3’
GmERF105-F	GmERF105 cloning	TAAAACCATTCACAGTCTTGAACCC
GmERF105-R		CCAACCTAAATCAGAGAGGACAATC
GmERF105q-F	qRT-PCR	AGAAATCCGTGACCCTAATAG
GmERF105q-R		ATTCAATATGGCTTTGCTCC
ACT3-F	qRT-PCR	GCACCACCGGAGAGAAAATA
ACT3-R		GTGCACAATTGATGGACCAG
pTF101-czF	pTF101.1-GmERF105	gagaacacgggggactctagaATGCAAAGTTCAATCTCACAATCTG
pTF101-czR		aatgtttgaacgatcgagctcTCAAACAACCATTAGTGGAGATAGTGG
pGBTK7CZ-F	pGBTK7-GmERF105	atggccatggaggccgaattcATGCAAAGTTCAATCTCACAATCTG
pGBTK7CZ-R		ccgctgcaggtcgacggatccCTCAAACAACCATTAGTGGAGATAGTGG
GFP4CZ-F	pBinGFP4-GmERF105	atttacgaacgatagggtaccATGCAAAGTTCAATCTCACAATCTG
GFP4CZ-R		catggatccgtcgaccccgggAACAACCATTAGTGGAGATAGTGGTG
atactin2-F	qRT-PCR	TGCCAATCTACGAGGGTTTC
atactin2-R		TTCTCGATGGAAGAGCTGGT
atCSD1-F	qRT-PCR	AAGTAACAATGGCGAAAGGAG
atCSD1-R		GATGTTTCCTAGATCACCAG
atCSD2-F	qRT-PCR	TCGTATCACTGGTCTCACTC
atCSD2-R		ACTATTGTTGTTTCTGCCAC
atCSD3-F	qRT-PCR	GGGAAGATCTCAGGACTCTC
atCSD3-R		TCCTGCAAGAATGTTACCCA
atFSD1-F	qRT-PCR	GTGGACAACCTCAAGAAACAG
atFSD1-R		CAAGAAGCTCTCCTGATGGT
atFSD2-F	qRT-PCR	TTGTTATAGTGAAGACGCCC
atFSD2-R		ACCTTGTGCTTACAGTTTCC
atFSD3-F	qRT-PCR	AACAGTGGGAGGAACTATGAG
atFSD3-R		AGACCGTAGTAAGCTTCAACC
atMSD1-F	qRT-PCR	GAAGAAGCTAGTTGTTGACAC
atMSD1-R		CCTCGCTTGCATATTTCCAG
atCAT1-F	qRT-PCR	AGGAGCCAATCACAGCC
atCAT1-R		TCAAGACCAAGCGACCA
atCAT2-F	qRT-PCR	AACTCCGCCTGCTGTCTG
atCAT2-R		ATAGGGCATCAATCCATC
atCAT3-F	qRT-PCR	TCACAGCCACGCCACTAA
atCAT3-R		AGAACCAAGCGACCAACC
atRD29A-F	qRT-PCR	GGCGTAACAGGTAAACCTAGAG
atRD29A-R		TCCGATGTAAACGTCGTCC
atNCED3-F	qRT-PCR	CAGCTTGTAGCTTTTGGGCTGTA
atNCED3-R		TAACAGAAACCAGCTGAGCTCGA
atCOR15A-F	qRT-PCR	GGCCACAAAGAAAGCTTCAG
atCOR15A-R		CTTGTTTGCGGCTTCTTTTC
atKIN1-F	qRT-PCR	AACAAGAATGCCTTCCAAGC
atKIN1-R		CGCATCCGATACACTCTTTCC
atLEA14-F	qRT-PCR	GTCATTCGATTCCGATCTGTGAGATC
atLEA14-R		CCCTACAACAGGAAGGTCGATGG
atCOR15B-F	qRT-PCR	TCAGTGGCATGGGTTCTTCTTCCA
atCOR15B-R		GAGGTCATCGAGGATGTTGCCGT
